# Supplementary material for: Recombinant human fibronectin segment (rhFN1024) hydrogel carried hPDLSCs to repair diabetic trauma by activated NF-κB signaling pathway
Source: Regen Biomater. 2025 May 15;12:rbaf027. doi: 10.1093/rb/rbaf027 (PMC12119132; doi:10.1093/rb/rbaf027)
Supplement: rbaf027_Supplementary_Data [file rbaf027_supplementary_data.zip]

Archive with 2 entries (2 files):
- Proofreading reply.docx
- Supplementary data-0410.docx
